# Supplementary material for: The repertoire of G protein-coupled receptors in the sea squirt Ciona intestinalis
Source: BMC Evol Biol. 2008 May 1;8:129. doi: 10.1186/1471-2148-8-129 (PMC2396169; doi:10.1186/1471-2148-8-129)
Supplement: Additional file 2 — Ciona GPCRs with homologs in Humans and other genomes (Sheet 1) and EST-HITS of Ciona GPCRs sorted by developmental stage/tissue (Sheet 2) [file 1471-2148-8-129-S2.xls]

## Sheet: Sheet1
		Ciona intestinalis GPCR's		Human GPCR's			GPCRDB
Phylogeny	Accession No	Chromosome/scaffold Location		Human Blastp Match	E-value	Human Chromosome locus	Blastp Match	E-value
numbering			GLUTAMATE
	CASR like
1	>ci0100130340	Scaffold_140:247115-258859		CASR	0	3q13	Q9QY96	0
	GABA-B receptor like
3#	>ci0100137774	scaffold_44:950393-956114		GABBR2(GPR51)	6e-14	9q22.1-q22.3	Q9BML6	3e-13
8#	>ci0100133026	chr_06q:55208-82256		GABBR2(GPR51)	5e-64	9q22.1-q22.3	Q9BML6	2e-64
7	>ci0100152670	chr_09p: 3323861-3333370		GABBR1	1e-158	6p21.31	Q59HG8	1e-157
	Retinoic acid inducible GPCR like
2#	>ci0100131489	Chr_05q:1645339-1645632		GPC5B	0.92	16p12	Q5R9B9	2e-20
	Metabotropic Glutamate receptor like
4	>ci0100143048	Scaffold_239:23222-36657		GRM1	3e-110	6q24	Q90ZF3	3e-113
6#	>ci0100150802	Scaffold_161:160304-176230		GRM1	4e-98	6q24	Q9V4U3	1e-106
5	>ci0100147063	chr_04q: 6058898-6073757		GRM4	9e-91	6p21.3	Q9V4U3	3e-93
			FRIZZLED
	Frizzled receptor like
12#	>ci0100133368	Scaffold_26:985860-992169		FZD3	1e-100	8p21	Q4H3G0	0
13	>ci0100140006	chr_12q: 2798521-2808037		FZD10	2e-119	12q24.33	Q9W742	3e-122
14#	>ci0100145264	chr_09q:1433160-1447584		FZD5	3e-150	2q33-q34	Q9NL45	0
	Smoothened receptor like
16#	>ci0100150930	chr_04q:6595678-6610369		SMOH	2e-117	7q32.3	Q4H2S9	0
	cAMP GPCR like
48	>ci0100132129	chr_07q:5359940-5364819		GPR157	8e-08	1p36.23	O04714	2e-18
							Q54U75	7e-18
							Q9TX43	2e-10
	Methuselah GPCR like
101#	>ci0100150391	chr_01q:1751220-1761039		CELSR1	4e-23	22q13.3	Q9NYQ6	3e-22
							MTH_DROSI	4e-14
			ADHESION
	CELSR-like
46	>ci0100132112	chr_06q:1464968-1494887		CELSR2	0	1p21	Q9HCU4	0
	LEC-like
65	>ci0100137028	chr_08q:2383305-2396276		LEC3	3e-133	4q13.1	O88923	0
71	>ci0100140016	chr_08q:2649350-2653177		LEC2	4e-97	19p13.2	Q80TR1	5e-96
103#	>ci0100150579	chr_05q:6131047-6144022		LEC3	8e-88	4q13.1	O97803	1e-151
	HE6/GP126 like
91	>ci0100145494	chr_12q:2978601-2991241		HE6	1e-75	Xp22.13	Q8CJ11	7e-76
	GPR123/124/125 like
22#	>ci0100130008	chr_08q:1231834-1251007		GPR125	1e-34	4q13.1	Q3V2C4	2e-35
	unclassified Adhesion-like
30#	>ci0100148371	chr_10p:1675384-1683117		HE6	3e-25	Xp22.13	Q5JPQ2	4e-24
67#	>ci0100137512	chr_01q:3142531-3150183		GPR128	1e-35	3q12.2	Q69HQ6	3e-55
69#	>ci0100139268	chr_10q:1752366-1766375		GPR128	1e-45	3q12.2	Q69HQ6	2e-53
83#	>ci0100144441	chr_04q:885256-896817		GPR128	1e-38	3q12.2	Q69HQ6	2e-48
85	>ci0100144493	chr_04q:881204-883391		GPR128	3e-44	3q12.2	Q69HQ6	3e-55
51	>ci0100133766	chr_04q:2896022-2908155		GPR128	5e-38	3q12.2	Q69HQ6	2e-42
53#	>ci0100134612	scaffold_1595:2-979		GPR128	3e-25	3q12.2	Q69HQ6	9e-36
110	>ci0100152766	scaffold_259:214-25647		GPR128	5e-23	3q12.2	Q8BM96	8e-26
100	>ci0100148347	scaffold_197:24156-33100		GPR128	5e-34	3q12.2	Q6ZMH0	6e-33
81	>ci0100142971	chr_08q:3962068-3965833		GPR144	9e-34	9q33.3	Q7Z7M1	1e-32
26	>ci0100139465	chr_03p:2603026-2609553		GPR133	1e-24	12q24.33	Q2M1L3	1e-23
42	>ci0100131249	scaffold_212:95795-98859		GPR133	3e-39	12q24.33	Q2M1L3	3e-38
44#	>ci0100131605	chr_09p:3126356-3138824		GPR133	2e-44	12q24.33	Q2M1L3	2e-43
56	>ci0100135442	chr_04q:4134998-4138165		GPR133	9e-32	12q24.33	Q2M1L3	1e-30
58	>ci0100135674	chr_07q:5432764-5437147		GPR133	4e-29	12q24.33	Q6W3C7	3e-34
40#	>ci0100130945	scaffold_26:688943-701700		GPR133	3e-57	12q24.33	Q2M1L3	4e-56
98	>ci0100147570	chr_09p:1770419-1773884		GPR133	2e-60	12q24.33	Q2M1L3	2e-59
49	>ci0100132869	chr_01q:2580198-2592109		GPR126	9e-37	Xp22.13	Q5F396	4e-41
112	>ci0100153483	chr_04q:5731187-5738085		GPR126	2e-25	Xp22.13	Q69HQ6	3e-25
107#	>ci0100152008	scaffold_197:14098-23171		LEC3	2e-25	4q13.1	Q6W3C7	2e-25
38	>ci0100130804	chr_03p:3117328-3139433		GPR56	2e-24	16q13	Q8SZ78	1e-27
36#	>ci0100130776	chr_10q:1773156-1789020		LEC1	9e-32	1p31.1	Q6W3C7	7e-46
	[LRR/TOLL]-domain+ GPS-7TM (family 2)
304#	>ci0100130017	chr_03q:4935467-4941645		LGR4	1e-15	11p14.1	Q5R870	5e-16
	EGF/CRUMBS+7TM family 2 (Incorrect model)
24#	>ci0100131580	chr_07q:4258581-4279056		EMR1	3e-30	19p13.3	Q2Q422	1e-54
			SECRETIN
	CALCRL/CALCR like
78#	>ci0100141557	chr_03q:2964448-2970205		CALCR	2e-77	7q21.3	Q8CAB0	1e-79
	CRHR like
93	>ci0100145584	chr_03p:3953429-3957128		CRHR2	4e-67	7p15.1	Q98UC2	9e-70
95	>ci0100145837	chr_05q:939419-948472		CRHR2	7e-62	7p15.1	Q8AWA1	6e-64
	PTHR like
28#	>ci0100139945	scaffold_67:78987-81450		PTHR1	2e-124	3p22-p21.1	P50133	8e-124
105#	>ci0100151327	scaffold_162:93731-95609		PTHR1	9e-124	3p22-p21.1	P50133	4e-123
	GLPR-like
89	>ci0100145281	chr_02q:1135275-1140561		GLP1R	2e-66	6p21	Q3ZAW0	3e-69
76	>ci0100141310	chr_02q:4425117-4434327		GLP1R	2e-38	6p21	Q3ZAW0	8e-39
87	>ci0100145252	chr_02q:1142901-1147055		GLP2R	1e-72	17p13.3	Q8K0B5	7e-72
			RHODOPSIN
			Amine receptor like
	Serotonin Receptor like
144	>ci0100140881	chr_08q:2553799-2558657		HTR7	2e-39	10q21-q24	Q91559	4e-39
151	>ci0100134145	chr_01p:1447402-1448960		HTR2C	7e-70	Xq24	Q5VUF8	8e-69
	Adrenergic receptor like
146	>ci0100130320	chr_02q:2940351-2943008		ADRB2	3e-72	5q31-q32	P04274	3e-74
153#	>ci0100137803	chr_08q:2284944-2287609		ADRB2	9e-74	5q31-q32	Q8BH38	9e-75
	Muscarinic Receptor like
152	>ci0100134273	scaffold_342:12918-16516		CHRM2	3e-66	7q31-q35	P30372	7e-69
154	>ci0100137823	scaffold_44:957623-962013		CHRM4	3e-88	11p12-p11.2	P17200	4e-91
163	>ci0100151600	scaffold_342:12918-16516		CHRM1	2e-79	11q13	P08482	8e-79
156	>ci0100138913	scaffold_89:176453-178015		CHRM5	7e-76	15q26	P08911	2e-82
	unclassified Amine Receptor-like
150	>ci0100132133	chr_07q:375544-380555		DRD4	3e-34	11p15.5	Q90WY6	2e-52
160	>ci0100146328	scaffold_62:493781-497355		DRD4	3e-41	11p15.5	Q8HZG0	4e-41
164#	>ci0100154093	chr_09q:2283909-2285522		DRD4	5e-19	11p15.5	Q4T0S2	2e-24
155	>ci0100137935	chr_02q:4521282-4525799		HTR1A	2e-39	5q11.2-q13	Q98998	7e-60
159	>ci0100144199	chr_01q:3031220-3037048		HTR1A	4e-47	5q11.2-q13	Q8BZP1	3e-47
181	>ci0100148112	scaffold_64:574917-578389		HTR7	6e-23	6q14-q15	Q7TQP3	3e-29
			PTGER like
200#	>ci0100147407	chr_08q:2694000-2695659		PTGER4	2e-36	5p13.1	P32240	2e-35
201	>ci0100153844	chr_09q:3782087-3792428		PTGER4	9e-40	5p13.1	Q95J39	4e-39
			Opsin Receptor like
	opsin receptor
166	>ci0100132620	scaffold_137:66890-71207		OPN1LW	9e-71	Xq28	Q95P33	3e-111
167	>ci0100143990	scaffold_88:200668-202490		OPN1MW	1e-71	Xq28	Q95P33	0
171	>ci0100154564	chr_12p:1009702-1013344		OPN3	1e-17	1q43	Q8T891	1e-153
			unclassified Opsin like
	CiNut (Neural tube specific)
168	>ci0100148961	chr_14p:2288649-2293820		OPN3	7e-11	1q43	Q8TA66	3e-161
176	>ci0100152713	chr_14p:2280150-2285843		RRH	2e-07	4q25	Q8TA66	7e-99
	CiNut-like
169#	>ci0100152581	chr_09p:1587186-1592394		RRH	2e-06	4q25	Q8TA66	2e-24
			Melatonin receptor cluster like
174#	>ci0100132083	chr_04q:4551584-4555606		MTNR1A	4e-30	4q35.1	P87499	1e-32
175	>ci0100136041	chr_04q:1104404-1127434		MTNR1A	2e-29	4q35.1	P87499	2e-31
177	>ci0100153785	chr_04q:4551584-4555606		MTNR1A	3e-30	4q35.1	P87499	3e-33
			MECA
	EDG/CNR
186#	>ci0100136887	chr_07q:5134079-5136694		EDG7	1e-30	1p22.3-p31.1	Q69HR2	3e-178
197#	>ci0100149095	chr_01q:1607566-1611208		CNR1	3e-25	6q14-q15	Q8IU30	0
	unclassified EDG/CNR like
194#	>ci0100145235	chr_02q:7365791-7370314		CNR2	1e-12	1p36.11	Q69HR2	1e-24
	Adenosine binding Receptor Like
188	>ci0100138509	chr_10p:935536-938655		ADORA2A	1e-57	22q11.23	Q4SA64	3e-59
195	>ci0100147526	chr_10p:929539-932975		ADORA2A	2e-64	22q11.23	Q4SA64	2e-64
198	>ci0100154135	chr_10q:1095340-1101445		ADORA2B	3e-40	17p12-p11.2	Q5RHQ9	2e-44
			Tre 1/GPR84 like
179#	>ci0100154445	chr_07q:4842007-4848521		GPR84	1e-14	12q13.13	Q9NDM2	2e-25
237#	>ci0100130259	chr_04q:2680720-2685768		GPR84	3e-07	12q13.13	O17899	6e-07
148#	>ci0100131416	scaffold_65:102486-107934		GPR84	3e-16	12q13.13	Q91175	8e-20
			Rhodopsin Beta (Peptide receptor cluster)
	GNRHR like
204	>ci0100133065	chr_03q:3022273-3032645		GNRHR2	3e-40	4q21.2	Q3ZK34	6e-169
205#	>ci0100134571	scaffold_119:155608-161092		GNRHR2	2e-21	4q21.2	Q3ZK33	4e-129
213	>ci0100152622	chr_03q:2983516-2991896		GNRHR	7e-36	4q21.2	Q869J2	0
214	>ci0100153146	chr_03q:2999791-3006720		GNRHR	1e-34	4q21.2	Q869J1	0
	AVPR/OXTR receptor like
207	>ci0100139176	chr_09q:3715790-3723426		AVPR1A	9e-58	12q14-q15	Q5MZ02	2e-60
	CholeCystokinin Receptor Like
	Cionin Receptor
208	>ci0100139179	chr_02q:3364101-3370776		CCKAR	1e-90	4p15.1-p15.2	Q70SX9	0
211	>ci0100144874	chr_14p:1121389-1126568		CCKAR	8e-76	4p15.1-p15.2	Q70SX9	2e-93
	HCRTR like
210	>ci0100143568	chr_02q:1700398-1705221		HCRTR2	8e-51	6p11-q11	Q8BV78	2e-50
	Tachykinin Receptor like
212#	>ci0100149471	chr_12q:4050926-4059352		TACR3	5e-67	4q25	Q60GS8	4e-172
	unclassified Peptide Receptor like
209	>ci0100141751	chr_02q:1728203-1729916		PrRPR	3e-22	10q26.13	O57463	7e-24
			Rhodopsin Gamma family like
	GALANIN receptor like
223#	>ci0100130986	chr_04q:1958335-1968183		GALR1	1e-20	18q23	Q4SEW4	6e-22
225	>ci0100133550	chr_03p:1546857-1556450		GALR1	3e-53	18q23	P56479	6e-55
	Somatostatin receptor like
232	>ci0100145437	chr_12q:1226632-1236667		SSTR2	1e-50	17q24	Q9DGQ6	4e-56
	Chemokine Receptor Cluster
	SALPR like
222	>ci0100150689	chr_07q:2493793-2500096		SALPR	2e-34	6q24-q25	P79350	4e-41
227#	>ci0100140366	chr_01q:1636783-1641864		SALPR	2e-31	6q24-q25	P79350	2e-37
	unclassified Chemokine receptor cluster like
226	>ci0100133606	chr_05q:1632405-1639173		SSTR3	5e-35	22q13.1	Q6PQM1	8e-37
228	>ci0100141702	scaffold_2183:154-7212		SSTR2	4e-40	17q24	Q8UWL5	9e-44
233	>ci0100146266	chr_08q:884112-887663		SSTR2	4e-34	17q24	Q6PQM1	1e-34
230#	>ci0100143261	scaffold_64:310367-313906		SSTR2	6e-33	17q24	Q69HP5	1e-116
224#	>ci0100131140	chr_06q:1212453-1225247		SSTR2	5e-39	17q24	Q9DGQ6	2e-39
229#	>ci0100143057	chr_07q:4772371-4777364		SSTR5	7e-32	16p13.3	Q541E0	8e-31
234#	>ci0100150840	chr_07q:4762525-4770969		OPRM1	3e-26	6q24-q25	Q69HP5	5e-36
217#	>ci0100133186	chr_01q:3136745-3139635		FPRL1	1e-29	19q13.3-q13.4	Q8QGQ4	1e-30
218#	>ci0100142526	chr_08q:6082486-6086119		CCR1	9e-31	3p21	Q2Y2P0	2e-31
219	>ci0100143362	chr_06q:975459-980914		SALPR	3e-19	5p15.1-p14	Q4T6D7	2e-21
220#	>ci0100143923	chr_07q:2493793-2500096		SALPR	3e-27	5p15.1-p14	Q4SHJ2	2e-29
231	>ci0100143330	chr_12q:1228557-1236436		SALPR	2e-31	17q24	Q4T6D7	6e-35
			Rhodopsin LDLRR/GLHR/LGR subfamily
			LGR-like
	Candidate INSL3/Relaxin receptor Like
260	>ci0100148288	chr_03p:3275436-3280065		LGR8	6e-55	13q13.1	P46023	1e-79
	Orphan LGR-like
268	>ci0100151424	Chr:3p 1095794 1096459		LGR5	6e-47	12q22-q23	Q32NJ0	5e-47
			LDLRR-GPCR
241	>ci0100130612	scaffold_78 202107-206087		LGR7	3e-33	4q32.1	Q69HS9	3e-50
246	>ci0100137355	scaffold_47 44690 45325		LGR7	1e-33	4q32.1	Q69HS9	3e-80
248	>ci0100141745	scaffold_1476:250-3045		LGR7	1e-30	4q32.1	Q69HS9	4e-51
252#	>ci0100143219	Chr:8q 3059850-3062887		LGR7	6e-23	4q32.1	P46023	5e-37
255#	>ci0100144713	scaffold_215:51817-56373		LGR7	6e-33	4q32.1	Q69HS9	3e-45
261	>ci0100148400	chr_12p:259688-262974		LGR7	2e-32	4q32.1	P46023	3e-45
269	>ci0100153351	chr_01q:2312893-2316573		LGR7	4e-40	4q32.1	Q69HS9	2e-59
265	>ci0100149830	Chr:7q 589001-593114		LGR7	6e-27	4q32.1	Q69HR9	4e-49
266	>ci0100150116	Chr:2q 5938786 5947536		LGR7	2e-30	4q32.1	P46023	9e-44
267	>ci0100151225	Chr:3q 222344 2216942		LGR7	5e-30	4q32.1	Q69HS9	2e-52
257	>ci0100145358	chr_09q:1799655-1802205		LGR7	3e-26	4q32.1	Q69HS9	5e-161
242#	>ci0100131758	chr_14q:2234174-2240104		LGR8	1e-20	13q13.1	P46023	3e-32
247	>ci0100141547	scaffold_1476:250-3045		LGR8	6e-32	13q13.1	Q69HR9	4e-39
251	>ci0100142353	chr_10q:3116311-3119159		LGR8	4e-21	13q13.1	Q69HS9	6e-58
264	>ci0100149551	scaffold_1476:250-3045		LGR8	4e-27	13q13.1	P46023	2e-35
			unclassified LGR-like
245	>ci0100134424	chr_06q:1172124-1178660		LGR7	1e-26	4q32.1	Q69HS9	1e-35
254	>ci0100144368	scaffold_47:647224-648749		LGR7	1e-31	4q32.1	Q69HS9	5e-53
262	>ci0100148454	chr_01p:5911643-5922729		LGR7	3e-35	4q32.1	Q69HS9	3e-49
263	>ci0100148475	Chr:9q 2778380 228053		LGR7	1e-30	4q32.1	P46023	3e-41
270	>ci0100153810	Chr:4q 3143225 3143629		LGR7	4e-25	4q32.1	P46023	3e-30
250	>ci0100142069	Chr:8q 3054789 3058523		LGR7	6e-27	4q32.1	P46023	6e-41
259#	>ci0100147431	Chr:7q 589012 589434		LGR7	9e-22	4q32.1	Q69HS9	6e-48
272#	>ci0100154530	scaffold_1675 2759 4072		LGR8	1e-28	13q13.1	P46023	3e-35
271	>ci0100154507	scaffold_1675 3059 4075		LGR8	1e-27	13q13.1	P46023	1e-34
256	>ci0100144925	chr_03p:1935380-1936795		LGR8	2e-10	13q13.1	Q69HS9	9e-33
258#	>ci0100147271	scaffold_67:152924-159687		LGR8	3e-26	13q13.1	P46023	4e-29
253	>ci0100143701	chr_08q:6498624-6506615		LGR8	7e-30	13q13.1	Q69HS9	7e-41
249	>ci0100142029	scaffold_65:167897-170647		LGR8	6e-30	13q13.1	P46023	7e-34
243	>ci0100132380	scaffold_1301:10687-10939		LGR8	7e-14	13q13.1	Q69HS9	9e-17
			GLHR like
244	>ci0100133821	Chr:3p 3279052 3279987		LHCGR	2e-84	2p21	Q76N37	9e-90
			Other Rhodopsins
162#	>ci0100151346	chr_14p:241529-246173		HRH2	1e-08	5q35.2	Q6GP00	1e-08
158#	>ci0100142144	chr_03q:3574741-3576432		HTR1A	4e-06	5q11.2-q13	Q8MTW4	3e-06
178#	>ci0100154142	chr_04q:3046015-3050142		GPR50	1e-06	Xq28	Q3V1S8	1e-06
185#	>ci0100132478	chr_09p:2685545-2689982		MC4R	3e-07	18q22	Q6QLQ1	2e-08
301#	>ci0100131543	scaffold_44:280949-283055		HTR1B	0.0002	6q13	Q2PRI9	0.0004
302#	>ci0100131721	chr_01p:647858-653060		MC5R	6e-06	18p11.2	Q9I8K8	3e-06
206#	>ci0100136241	chr_12p:170208-174397		OXTR	0.029	3p25	Q49LX5	1.15
216#	>ci0100130111	chr_02q:7201384-7203194		CCR4	0.004	3p24	Q59E84	0.001
192#	>ci0100143300	chr_06q:1853307-1856756		EDG7	5e-14	1p22.3-p31.1	Q9NRB8	4e-13
189	>ci0100138955	chr_06q:755483-771361		EDG5	1e-17	19p13.2	Q69HR2	2e-23
190	>ci0100141764	chr_12q:396622-402399		EDG3	0.0001	9q22.1-q22.2	Q8MK86	0.0006
182	>ci0100130574	chr_05q:6001550-6005328		EDG6	3e-10	19p13.3	Q8IU30	1e-17
193	>ci0100145160	chr_02q:1172125-1174056		MC2R	2e-06	18p11.2	Q66XP9	8e-09
187	>ci0100137752	scaffold_181:59777-62111		ADORA2A	4e-13	22q11.23	Q60613	1e-15
184#	>ci0100131828	scaffold_64:339303-343476		CNR1	1e-06	6q14-q15	Q9BFE6	5e-06
183#	>ci0100131120	chr_02q:7196568-7199681		CNR1	9e-11	6q14-q15	Q9BFE6	6e-11
196#	>ci0100148350	chr_02q:7192952-7195299		CNR1	2e-12	6q14-q15	Q98894	2e-13
145#	>ci0100130090	chr_01q:7686354-7690428		ADRB2	8e-11	5q31-q32	Q4RNA3	4e-12
191	>ci0100143146	scaffold_237:46993-49113		MC4R	3e-13	18q22	Q7T0K6	8e-13
300#	>ci0100131143	chr_06q:951306-956090		ADRA1B	4e-09	5q23-q32	Q8CIM5	1e-08
157	>ci0100141384	scaffold_67:22839-27654		TAR3	1e-09	6q23.2	Q5RFY6	4e-10
147#	>ci0100131137	chr_04q:1104404-1127434		MTNR1A	2e-13	4q35.1	O15973	8e-20
173#	>ci0100131681	chr_03q:1346816-1349290		MTNR1A	3e-22	4q35.1	Q61184	2e-22
			Other GPCR-like
	LUTR like
303	>ci0100130791	chr_09p:1084876-1086783		GPR107	2e-05	9q34.11-34.3	Q22938	5e-92
	NOTE
	Wherever possible the best human orthologs for Ciona GPCRs were noted down in conjunction with both BlastP/Reverse BlastP hits and phylogenetic analysis. Therefore the human blastP matches catalogued here are not necessarily the top hits.
	Paralogous receptors are shaded in gray
	'# ' - Receptors that deviate from Seven transmembrane structure (as Predicted by TMHMM)

## Sheet: Sheet2
		Full insert cDNA sequences	Known mRNA hits	HEART	NEURAL	BLOOD/Haemocyte	DIGESTIVE	ENDOSTYLE	GONAD	TESTIS	UNCHAR	EGG	young adult	Tailbud embryo	LARVA	juvenile	gastrula and neurula	Mature adult	EMBRYO	Cleavage stage	Cleaving	Stage3	directional larval	strata gene	Unpublished
	CASR like
	>ci0100130340			BW306527	BW298505	BW042395	BW318758			BP019649		BW219087					BW139378
				BW176998	BW297134	BW035645	BW322091					AV957410					BW269216
					BW167691	BW055233	BW376019					BW210115
					BW168691	BW046323						BW074595
					BW296015	BW002237						AV846877
					BW166653	BW026179						BW084235
						BW017807
						BW013914
						BW006768
						BW030793
	GABA-B receptor like
	>ci0100152670				BW170453											BW448808	BW261503
					BW170559											BW448783	BW131661
																BW472758
																BW472782
	>ci0100133026															BW448808		BW364536
																		BW359172
	Retinoic acid inducible GPCR like
	>ci0100131489		AV674204		BW165921							BW209225				BW449789	BW266371								AV679080
												BW073741				BW449469	BW136487
																BW473690
																BW473400
	Metabotropic Glutamate receptors
	>ci0100150802																						AL667951
	>ci0100147063				BW171088	BW019753								BW092984	AV856740
					BW302524									BW233582
	Frizzled receptor like
	>ci0100133368	AK175006	AB210462	BW307203	BW303261	BW031683				BP025578				BW233544	BW222700	BW436135	BW258291	BW478361			BW202727	BW506549
		AK174649	AB210607	BW310064	BW173951	BW003124				BP021349				BW092945	BW226349	BW460207	BW128403	BW370204			BW206103	BW509868
		AK174591	AB031542			haemo BM962631								AV996109	BW087863		BW257428
			AB210464			haemo BM960680								BW242831	BW099143		BW274909
			AB210463											BW249430	BW098718
			NM_001032541												BW231525
															BW225922
															BW225285
															BW224481
	>ci0100140006	AK174591	AB210463	BW307203	BW304025									AV996109	BW231525	BW436762	BW257428	BW478361	BW403067		BW202727
		AK174649	AB031542	BW312017										BW249430	BW224481	BW460823	BW274909	BW487360
		AK174619	AB210464	BW317418										BW242831	BW225285			BW370204
		AK174860	AB210607
			AB210462
			AB210693
			NM_001032541
	>ci0100145264	AK174860	AB031542	BW307203	BW304025		BW332201	BW060458	BW289601			BW209234		BW242831	BW222433		BW274909	BW478361	BW339566		BW202727
		AK174591	AB210464	BW317418	BW298108			BW058081				AV974624		AV996109	BW230041		BW276149	BW487360	BW351238		BW110188
		AK174649	AB210607	BW186202	BW174735									BW249207	BW223872		BW257428	BW370204			BW206103
		AK174619	AB210463	BW179484	BW168329									BW111849	BW224481		BW146517	BW485950			BW193422
			AB210462	BW178451										BW118523	BW231525		BW145272	BW365863			BW201984
			AB210693	BW312017										BW249430	BW225285						BW204015
			NM_001032541	BW310064											BW103319						BW193877
															BW125581						BW196115
															BW091109						BW204030
															BW089739						BW207477
															BW087600
															BW089056
															BW125565
	Smoothened receptor like
	>ci0100150930	AK174619	AB210693	BW317932	BW303377				BW287295	BP027666			BP012172	BW242831				BW362805
		AK174591	AB210463										BW188573	AV996109				BW360769
			AB031542
			AB210462
			AB210607
			AB210464
			NM_001032541
	putative Slime mold cyclic AMP GPCR like
	>ci0100132129					haemo BM960285						BW209699	BP009094				BW260919	BW370370
												AV948613	BP002688				BW131097	BW484364
																		BW480138
	putative Methuselah GPCR like
	>ci0100150391						BW328302
							BW377432
	CELSR-like
	>ci0100132112	AK112326	AB031540			BW044928								BW237571			BW277206	BW481416	BW335892	AV998259
		AK114068																	BW344913
		AK173380
		AK112997
		AK116073
	LEC-like
	>ci0100137028	AK116744	AY261876			haemo BM960617			BW288777				BP005996	BW234640	BP001782		BW263926			AV992333					AV680162
		AK116073	AY261859			BW049686								BW248173			BW264077
		AK116756
		AK174872
		AK173934
		AK113291
	>ci0100140016	AK116073	AY261859			BW040554			BW288777				BP005996	AV876005			BW264077								AV672947
		AK112840				BW049686			BW159318								BW263926								AV677749
		AK116744
		AK116756
		AK173934
		AK113291
	>ci0100150579	AK116744	AY261876			BW017452						BW076036	BP012566	BW248173	AV958504	BW463442	BW263926			AV992333			AL666306		AV678745
		AK116073	AV673867			BW001443							AV901744	BW245832	AV990878		BW269964			AV880702			AL664918		AV679597
			AV678752											BW117485	AV847809		BW257772
														BW111114	AV879659		BW264077
														BW235887			BW274191
														BW111771			BW262542
														BW095277			BW134275
														BW114857			BW127880
																	BW132741
																	BW134129
																	BW144535
																	BW140137
																	BW144603
																	BW262818
	HE6-like
	>ci0100145494	AK113291	AY261859			BW049686			BW288777				BP003292
		AK112290				BW040055							AV839383
		AK116073				BW040554
		AK116756
	GP123/124/125 like
	>ci0100130008	AK116184	AV674118		BW299801									BW238378		BW429523	BW266206	BW370251		AV961362	BW204564		AL664059
					BW169925									BW097678		BW453498	BW264759	BW476223		AV991882
																	BW260944	BW490891		AV860054
																	BW277239	BW424728
																	BW260542
																	BW273285
																	BW143609
																	BW146620
																	BW276254
																	BW136327
	unclassified Adhesion like
	>ci0100130804		AY261859	BW313732		BW010321	BW328851						BP008208					BW361695
				BW311474		BW012020							AV896992					BW364045
				BW182879									BP008893					BW418455
				BW180660									AV897683					BW416086
																		BW486074
	>ci0100152766		AY261859	BW313732		BW010321	BW328851						BP008208					BW364045
				BW311474									AV896992					BW361695
				BW180660														BW418455
				BW182879														BW416086
																		BW486074
	>ci0100148371		AY261859	BW316969	BW301062	BW040554	BW320480		BW159318								BW136402	BW415743
				BW311501		BW057003											BW266612
				BW316468		BW042740											BW270173
						BW003613
						BW056819
						BW032809
	>ci0100137512	AK112290	AY261859	BW316468		BW049686			BW288777			BW078936		BW123922	BP001782		BW266612	BW361355
		AK116073				BW040554			BW159318					BW247375			BW270173	BW415743
						BW054752												BW361069
						BW052434
						BW029966
						BW043346
						BW042740
						BW057003
						BW032809
						BW050979
						BW048124
						BW035795
						BW051107
						BW041982
	>ci0100139268	AK113291	AY261859	BW316468	BW301062	haemo BM960665	BW320480		BW159318			BW078936	BP003292	BW123922	BP001782		BW136402	BW361069	BW394361		BW201562
		AK116073		BW316969		BW040554	BW376577		BW288777				AV839383	BW247375			BW266612	BW415743
		AK112290		BW311501		BW049686	BW382105										BW270173	BW361355
		AK116756				BW042740
						BW032850
						BW054752
						BW052434
						BW057003
						BW029966
						BW032809
						BW035795
						BW050979
						BW056536
						BW003613
						BW002158
						BW037516
						BW049077
						BW050057
						BW056819
						BW008646
						BW004389
						BW004243
						BW048124
						BW040055
						BW043346
						BW030158
						BW016079
						BW036115
						BW017756
						BW027441
						BW051107
	>ci0100144441	AK112290	AY261859	BW316468	BW301062	BW040554	BW320480		BW159318			BW078936	AV839383		BP001782		BW136402	BW361069	BW394361
		AK113291		BW316969		BW049686			BW288777				BP003292				BW266612	BW361355
				BW311501		BW042740											BW270173
						BW054752
						BW052434
						BW057003
						BW029966
						BW032809
						BW035795
						BW050979
						BW040055
						BW056536
						BW043346
						BW041982
						BW036115
	>ci0100144493	AK113291	AY261859	BW316468	BW301062	BW040554	BW376577		BW288777			BW078936	BP003292	BW247375	BP001782		BW266612	BW361069	BW394361
		AK112290		BW316969		BW049686	BW320480		BW159318			BW214679	AV839383	BW123922			BW270173	BW361355
		AK116073		BW311501		BW042740											BW140350	BW415743
						BW054752											BW136402
						BW057003
						BW052434
						BW032809
						BW029966
						BW035795
						BW050979
						BW037516
						BW049077
						BW048124
						BW050057
						BW004389
						BW004243
						BW051107
						BW025696
						BW023310
						BW052071
						BW022937
						BW008646
						BW001418
						BW023280
						BW036115
						BW041982
						BW056536
						BW032850
						BW030158
						BW040055
						BW056819
						BW043346
						BW044232
	>ci0100133766	AK113291	AY261859	BW316468	BW301062	BW040554	BW320480		BW159318				BP003292		BP001782		BW136402	BW361069
		AK116073		BW316969		BW049686			BW288777								BW266612
				BW311501		BW054752											BW270173
						BW052434
						BW029966
						BW042740
						BW050979
						BW035795
						BW057003
						BW056536
						BW032809
						BW048124
	>ci0100134612	AK113291	AY261859		BW301062	BW040554	BW320480		BW159318									BW361069
						BW049686			BW288777
						BW054752
						BW052434
						BW057003
						BW029966
						BW035795
						BW048124
						BW032809
						BW050979
	>ci0100148347		AY261859	BW316969	BW301062	BW049686			BW159318					BW247375	BP001782		BW266612	BW361069
				BW311501		BW040554			BW288777								BW270173	BW361355
				BW316468		BW006581											BW136402
						BW032809
						BW057003
						BW042740
	>ci0100139465	AK116756
	>ci0100131249	AK116756				BW033509							BP015687	BW120366
		AK173934				BW017417							BW062495	BW255112
		AK116073				BW027962							BW064691
						BW003921							AV905087
						BW045566							BP005996
						BW032486
	>ci0100131605	AK116756											BP005996		AV882691		BW129239
		AK116073													AV996833
		AK113291
		AK173934
	>ci0100135442	AK116756		BW188110		BW034264			BW159408				BP005996			BW471823	BW133363	BW502578
		AK173934				BW008526										BW447597		BW487238
						BW005377
						BW037402
						BW015836
	>ci0100130945	AK116073
		AK116756
		AK173934
		AK116744
	>ci0100135674	AK116756
	>ci0100147570	AK116073	AY261859										BP005996						BW335892
		AK116744
		AK116756
		AK173934
		AK113291
	>ci0100130776		AY261859	BW316468	BW301062	BW049686	BW320480		BW159318			BW078936		BW247375	BP001782		BW266612	BW361069
						BW040554			BW288777								BW270173	BW361355
						BW044232											BW136402
						BW042740
						BW051107
						BW054752
						BW052434
						BW057003
						BW032809
						BW046266
						BW050979
						BW056536
						BW029966
						BW035795
	>ci0100131580	AK116073	AB231293	BW181804	BW301062	BW035795	BW320480		BW159318				AV904320	AV997107	BW222295	BW448677	BW264085	BW477627	BW342704		BW197434	BW505242	AL667003		AV671381
		AK113291	AB210518	BW181744	BW171425	BW048124	BW383342		BW284288				BP009047	AV989302	BW229470	BW441985	BW264555	BW475316	BW338677				AL669554
			AB041857	BW312674	BW171259	BW003613	BW329274		BW280032				BW191805	BW253501	BW104003	BW436152	BW277734	BW474438	BW396821
			AB210365	BW312611	BW297847	BW056048			BW291603				BP016302	BW250794	AV949066	BW434278	BW261707	BW412469	BW340226
			AB210366	BW307056	BW303600	BW038765			BW289341				BW232363	BW242644	BW221260	BW434016	BW148131	BW495750	BW342805
			AY261859	BW305716	BW301843	BW040554			BW282888				BP016397	BW097204	BW230694	BW432598		BW361069	BW344676
			NM_001032553	BW176678	BW303495	BW057004			BW288247				BP018531	BW252344	AV986564	BW433445		BW475674
			AV672633	BW316970	BW298301	BW054752			BW285276				BP017472	BW251678	AV990372	BW430066		BW477138
				BW306673	BW298710	BW051599			BW279948					BW242608		BW428339		BW371626
				BW308029		BW041650			BW288777							BW449480		BW369531
				BW315133		BW030852			BW285944							BW449798		BW363382
				BW317532		BW052434			BW282016							BW449481		BW489133
				BW317755		BW035951			BW294217							BW441502		BW500988
				BW317131		BW042360			BW290282							BW431086		BW479151
						BW029989			BW284545							BW449395		BW476658
						BW030582			BW155724							BW435190		BW355021
						BW048740			BW282886							BW449712		BW482350
						BW029966			BW287398							BW436633		BW486111
						BW034493										BW434408
						BW036517										BW435465
						BW038051										BW437724
						BW046498										BW448676
						BW030693										BW434066
						BW050979										BW431683
						BW029220										BW449797
						BW057003										BW427089
						BW030150										BW450127
						BW049686										BW437074
						haemo BM960761										BW449830
																BW428842
																BW430729
																BW449518
																BW434640
																BW433820
																BW440023
																BW450109
																BW458477
																BW474024
																BW451255
																BW458132
																BW455545
																BW451005
																BW460694
																BW473410
																BW461144
																BW473734
																BW473700
																BW435830
																BW467774
																BW473699
																BW460224
																BW460360
																BW454796
																BW456645
																BW461779
																BW457879
																BW459545
																BW458704
																BW463580
																BW459908
																BW454042
																BW455747
																BW456130
																BW431491
																BW473411
																BW434221
																BW465542
																BW449528
																BW472650
																BW465315
																BW458082
																BW426698
																BW436288
																BW427327
																BW427269
																BW461267
																BW452306
																BW455141
																BW461031
																BW432104
																BW427862
																BW473331
																BW473450
																BW439998
																BW439879
																BW429803
																BW458285
																BW427316
																BW441007
																BW474005
																BW434611
																BW436941
																BW453780
																BW434193
																BW437651
	>ci0100132869	AK113291	AB041857		BW305084	BW047867			BW285276				AV837580	BW097204	AV949066	BW441502	BW261335	BW412469		AV843874		BW505767
		AK113088	AY261859		BW175776	BW048740							BP003292			BW426698	BW277734	BW489133				BW509129
		AK115547	NM_001032553			BW057004							AV947957			BW449528		BW500988
		AK116625				BW056048							AV900858			BW441985		BW476658
		AK174727				BW030582							AV964786			BW435190		BW363382
		AK113219											BW232363			BW431086
													BW191805			BW436633
																BW434408
																BW432598
																BW430066
																BW436152
																BW434066
																BW450109
																BW449395
																BW449712
																BW428339
																BW434278
																BW434016
																BW427089
																BW448676
																BW437074
																BW433445
																BW434640
																BW458704
																BW427327
																BW437724
	>ci0100153483	AK113291		BW316969												BW439721		BW415743
				BW311501												BW455921
	>ci0100152008		AY261859		BW301062	BW049686	BW320480		BW288777						BP001782			BW361069
						BW040554			BW159318
						BW035795
	>ci0100130017	AK112290				BW040055							AV839383
						BW041982							AV949575
						BW035068
						BW006190
						BW011524
						BW013514
	CALCRL/CALCR like
	>ci0100141557				BW300332		BW323055										BW129538	BW363874
					BW166861		BW377006
					BW296268
					BW170523
	CRHR like
	>ci0100145584				BW303460													BW363874
					BW302656
	>ci0100145837				BW303460													BW408728
					BW302656													BW354540
					BW173343
					BW174773
					BW304066
	PTHR like
	>ci0100139945				BW301354								BW233096			BW435947		BW363874
					BW301499								BW190289			BW450416
					BW303460								BW063795			BW460025
	>ci0100151327				BW301354								BW233096			BW435947		BW363874
					BW301499								BW190289			BW450416
					BW303460								BW063795			BW460025
	GLPR-like
	>ci0100145281	AK174113			BW301499								BW189206					BW497615
					BW301354								BW062935					BW363874
	>ci0100145252				BW301499								BW189206					BW497615
					BW301354								BW062935					BW363874
	Amine receptor like
	Serotonin Receptor like
	>ci0100140881	AK116754			BW296958	BW052669							BP018310			BW446087
						BW055523										BW446108
						BW051293
	>ci0100134145								BW155976										BW392466
	Adrenergic receptor like
	>ci0100130320	AK116048	AB175739		BW296958	BW051293												BW364037
		AK114235	AY261853
			NM_001032637
	>ci0100137803	AK116048	AB175739		BW296958	BW051293							BP018310					BW364037
		AK116754	NM_001032637															BW358172
		AK114235
	Muscarinic Receptor like
	>ci0100134273	AK116754			BW296958	BW051293						BW214535	BP018310			BW446060		BW358172	BW346467
						BW022182										BW443681
	>ci0100137823	AK116754			BW296958	BW051293						BW214535	BP018310			BW446060		BW358172	BW400538
		AK113527			BW300690	BW044355										BW443681			BW346467
					BW300706	BW049018
					BW167513
	>ci0100151600				BW296958	BW051293						BW074612			AV856785	BW446060		BW358172	BW346467		BW070601
						BW022182						BW214535			AV968657	BW443681
												BW078797
												BW210131
	>ci0100138913	AK113527			BW296958	BW044355						BW214535	BP017101			BW428419		BW358172	BW346467
		AK116754			BW167513	BW049018							BP018310			BW446060			BW400538
					BW296884	BW051293										BW452386
						BW016203										BW443681
						BW013129
						BW022182
						BW013559
	unclassified Amine Receptor-like
	>ci0100132133	AK115891			BW301886										AV872304
					BW172727
	>ci0100146328	AK116754			BW296958								BP018310
	>ci0100137935	AK116754											BP018310
	>ci0100144199					BW012885
	PTGER like
	>ci0100153844				BW175410			BW061355				BW075610
					BW175379			BW059067				BW211202
					BW304673
	Opsin receptor
	>ci0100132620		AB058682								BW648999				AV986410	BW429313
			NM_001032555												AV958218	BW427875
															AV856437	BW435516
															BW100668	BW430874
															BW100665	BW454934
															BW228417	BW451814
															AV859793	BW459597
															BW227533	BW453280
															AV874679
															BW101607
															BW227530
	>ci0100143990		AB058682								BW648999				AV986410	BW427875
			NM_001032555												AV958218	BW429313
															AV856437	BW435516
															BW228417	BW430874
															BW100668	BW454934
															BW100665	BW451814
															AV859793	BW459597
															BW227533	BW453280
															AV874679	BW453613
															BW101607
															BW227530
	>ci0100154564	AK116911	AB079882						BW159253		BW648996	BW073042		BW254721	AV986359	BW428635	BW137282	BW487560	BW344941	AV849648	BW105302	BW506923	AL664793	AJ494513	AV673217
		AK116255	AB078611						BW155810			BW084784		AV982679	AV981862	BW440997	BW141533	BW497413	BW336033	AV845129	BW106335	BW503473			AV675584
			NM_001032468						BW160398			AV850221		AV994060	AV874625	BW452609	BW267148	BW500238	BW399037	AV880135	BW107558				AV677853
			NM_001032464						BW164898			BW073252		AV987968	AV993396	BW464551		BW421614	BW390159	AV845149	BW105192
			AV673057						BW151364			BW085096		BW116399	AV884946	BW473932		BW500421	BW393370	AV880883	BW108356
			AV674803						BW164201			AV852987		AV885492	AV890142	BW454367		BW418466	BW339238	AV997879	BW239777
			AV674998						BW149796			BW080561		AV876780	BP000588	BW450039		BW490280	BW402327	AV992579	BW198657
			AV675194						BW161330			BW075455		BW238208	BW226955	BW430381		BW419926	BW348306	AV991680	BW203949
			AV677997						BW159557			AV870866		AV876192	BW227876			BW491302	BW404460	AV887107	BW203185
			AV679716						BW288713			AV865524		BW114831	AV881580			BW413934	BW397627	AV887113	BW197063
			AV679901						BW157801			AV873549		BW117462				BW491190	BW407341
			AV680113						BW279348			BW216338		BW112901				BW492007	BW404696
									BW165018			BW219629		BW123310				BW364056	BW395039
									BW289019			BW083296		BW253001				BW485877	BW400452
									BW294425			AV850280		BW122853				BW476577	BW400566
									BW293645			AV867718		BW113660				BW493658	BW346362
									BW292032			AV865664		BW096621				BW412191	BW353275
									BW162602			AV867609		BW094378				BW480128	BW350432
									BW162587			BW208525		BW111997				BW409167	BW343515
									BW280904			AV975403		BW118581				BW354976	BW340905
									BW287337			BW211008		BW121536				BW476791	BW346502
									BW294322			AV840975		BW121910				BW480103	BW345176
												BW218459		BW248148				BW359578	BW345312
												BW219963		BW112133				BW367151
												AV979276		BW111083				BW365492
														BW123991				BW359656
														BW249271				BW357868
														BW253437
														BW251674
														BW237324
														BW243106
														BW237304
														BW254066
														AV878310
														BW242079
														BW254021
														BW245807
														BW244644
														BW252045
														AV885279
														BW234985
	CiNut
	>ci0100148961	AK116255	AB078611						BW288713		BW648996	BW073042		BW248148	AV890142	BW430381	BW137282	BW497413	BW404460	AV849648	BW105302		AL664793	AJ494307	AV674643
		AK116911	AB079882						BW279348			BW075455		BW249271	BP000588	BW454367	BW267148	BW487560	BW397627	AV991680	BW239777
			NM_001032468						BW160398			BW080561		BW117462	BW226955	BW428635	BW141533	BW490280	BW407341	AV845129	BW107558
			NM_001032464						BW159253			BW084784		BW112901	AV986359	BW440997	BW139679	BW500238	BW404696	AV992579	BW106335
			AV673057						BW155810			BW216338		BW114831	BW227876		BW146195	BW500421	BW346362	AV880135	BW105192
			AV674803						BW164898			BW219629		BW123310	AV981862		BW145906	BW421614	BW400452	AV845149	BW203949
			AV674998						BW149796			BW085096		BW253001			BW275542	BW491302	BW353275	AV880883	BW108356
			AV675194						BW289019			BW083296		BW113660			BW275834	BW418466	BW395039	AV955309	BW198657
			AV679510						BW161330			BW073252		BW096621			BW143891	BW419926	BW340905	AV997879	BW203185
			AV680113						BW164201			AV850221		BW122853			BW149499	BW485877	BW343515	AV887107	BW197063
									BW151364			BW211008		BW237304			BW264195	BW364056	BW346502	AV887113	BW203524
									BW293645			AV852987		BW253437				BW476577	BW350432	AV997885	BW203954
									BW280904			BW208525		BW094378				BW480128	BW400566	AV859325	BW239669
									BW159557			AV975403		BW254066				BW491190	BW345176	AV971780
									BW157801			AV850280		BW237324				BW413934	BW345312	AV970512
									BW292032			AV865524		BW243106				BW476791	BW344941
									BW294322			AV870866		BW251674				BW480103	BW336033
									BW287337			BW218459		BW242079				BW492007
									BW165018			BW219963		BW111997				BW493658
									BW294425			AV979276		BW245807				BW367151
									BW289877			AV873549		BW111083				BW365492
									BW162602			AV982875		BW118581				BW412191
									BW162587			AV865664		BW112133				BW359578
									BW163586			AV979157		BW121536				BW409167
									BW293031			AV867718		BW121910				BW354976
									BW292017			AV867609		BW123991				BW357868
												AV840975		BW252045				BW359656
												AV964036		BW244644
												AV951130		AV878310
												BW208719		AV885279
												AV955561		AV997090
												AV976664		BW242970
												AV976816		BW234985
												AV979385		BW238057
												AV867787		BW097362
												AV886760		BW092681
												AV957075		BW233278
												AV979371		BW098164
												AV867212		AV982679
														BW254721
														AV994060
														BW254021
														AV987968
														AV989444
	>ci0100152713	AK116255	AB078611						BW288713		BW648996	BW073042		BW248148	BW226955	BW430381	BW137282	BW359656	BW345176	AV991680	BW105302		AL664793	AJ494307	AV674643
		AK116911	AB079882						BW279348			BW216338		BW249271	AV890142	BW454367	BW267148	BW497413	BW345312	AV992579	BW239777
			NM_001032468						BW160398			BW219629		BW117462	BP000588	BW428635	BW141533	BW487560	BW404460	AV955309	BW106335
			NM_001032464						BW289019			BW080561		BW114831	AV986359	BW440997	BW146195	BW490280	BW397627	AV849648	BW107558
			AV673057						BW159253			BW084784		BW112901	BW227876		BW145906	BW500238	BW407341	AV845129	BW198657
			AV674803						BW155810			BW075455		BW237304	AV981862		BW275542	BW500421	BW404696	AV880135	BW203949
			AV674998						BW164898			BW085096		BW253437			BW275834	BW421614	BW346362	AV845149	BW105192
			AV675194						BW149796			BW073252		BW254066			BW139679	BW485877	BW353275	AV880883	BW197063
			AV679510						BW161330			AV850221		BW237324			BW143891	BW418466	BW340905	AV997879	BW203185
			AV680113						BW164201			BW083296		BW243106			BW149499	BW364056	BW343515	AV997885	BW108356
									BW293645			BW208525		BW123310				BW491302	BW346502	AV887107	BW203524
									BW151364			AV975403		BW094378				BW480128	BW350432	AV887113	BW203954
									BW292032			AV852987		BW251674				BW419926	BW395039	AV971780	BW239669
									BW287337			BW211008		BW253001				BW476577	BW400452	AV859325
									BW294322			AV979276		BW113660				BW491190	BW400566
									BW280904			AV982875		BW096621				BW476791	BW344941
									BW289877			BW219963		BW122853				BW413934	BW336033
									BW159557			AV979157		BW242079				BW480103
									BW157801			AV964036		BW245807				BW367151
									BW165018			AV951130		BW111997				BW365492
									BW294425			BW218459		BW118581				BW359578
									BW162602			BW208719		BW111083				BW492007
									BW162587			AV865524		BW252045				BW493658
									BW292017			AV870866		BW112133				BW357868
									BW163586			AV850280		BW121536				BW412191
									BW293031			AV873549		BW244644				BW409167
												AV955561		BW121910				BW354976
												AV865664		BW123991
												AV976816		AV997090
												AV976664		AV878310
												AV867609		BW242970
												AV867718		AV885279
												AV840975		BW234985
												AV979385		BW098164
												AV957075		AV982679
												AV886760		BW238057
												AV867787		BW097362
												AV979371		BW254721
														BW092681
														BW233278
														BW254021
														AV994060
														AV987968
	CiNut like
	>ci0100152581		AB078611						BW151364			AV852987		BW254021	BW227876	BW454367	BW137282	BW497413	BW395039	AV849648	BW105192		AL664793
			AB079882						BW164201			BW073042		BW094378	AV953446	BW428635	BW141533	BW487560	BW404460	AV845129	BW106335
			NM_001032468						BW149796			AV850221		BW248148	AV890142	BW430381		BW492007	BW397627	AV845149	BW105302
			NM_001032464						BW161330			BW073252		BW111083	BP000588			BW413934	BW407341	AV880135	BW107558
									BW155810			BW085096		BW121910				BW491190	BW400452	AV880883	BW108356
									BW160398			BW084784		BW111997				BW419926	BW404696
									BW164898			BW075455		BW118581				BW421614	BW400566
									BW159253			AV865524		BW253001				BW500421
									BW159557			AV870866		BW122853				BW418466
									BW157801			AV867609		BW113660				BW490280
									BW162602			AV865664		BW114831				BW491302
									BW162587			BW216338		BW117462				BW500238
									BW165018			BW219629		BW121536				BW412191
									BW288713			BW083296		BW112133				BW364056
									BW294425					BW123310				BW493658
														BW096621				BW409167
														BW112901				BW485877
														BW123991				BW354976
														BW251674				BW476577
														BW249271
														AV885279
														BW237324
														BW243106
														BW237304
														BW254066
														BW253437
														AV878310
	Melatonin Receptor like
	>ci0100132083					BW053371							BW233188	BW233806		BW430140			BW391087	AV846510	BW197470		AL667678
						BW052856							BW125052						BW336957
						BW024283													BW337243
						BW039995													BW344551
	>ci0100136041					BW052856							BW233188						BW391087	AV846510	BW197470		AL667678
						BW053371													BW336957		BW107954
						BW039995
	>ci0100153785	AK114229				BW052856						AV963861	BW233188	BW233806			BW261007		BW391087	AV846510	BW197470		AL667678
						BW053371						BW217147							BW336957	AV889431	BW107954
						BW039995													BW344551	AV948083
	MECA
	>ci0100136887	AK112458	AB087259	BW310737	BW297236	haemo BM960065							BP009409	BW252531		BW447848
		AK115301	AY261853	BW310237	BW167793	haemo BM961651								BW235676
			NM_001032481	BW178842		BW050694								BW234112
				BW179336		BW056483
						BW039814
						BW057007
						BW052663
						BW054525
						BW011283
						BW021515
						BW027390
						BW025462
						BW006418
						BW027898
						BW035303
						BW033546
						BW054658
						BW032478
						BW035397
						BW047555
						BW049441
						BW046502
						BW042658
						BW034268
						BW036083
						BW044342
	>ci0100149095	AK112458	AB087259			haemo BM962547			BW282867				BP009409	BW234582	AV984829			BW492004
			AY261853			haemo BM960632			BW153346				AV904210	BW093980	AV872582
			NM_001032481			BW036083			BW288938				AV898125		AV955977
						BW044846			BW159478				BP009626		AV851089
						BW016706							AV967237
						BW012240							BW063047
						BW007219							AV858120
	unclassified EDG/CNR like
	>ci0100145235		AY261853	BW179336	BW167793	BW034268								BW252531		BW447848
				BW178842	BW297236	BW046502								BW234112
				BW310237		BW043572								BW235676
				BW310737		BW033546
						BW055306
						BW047555
						BW054658
						BW032478
						BW035397
						BW044342
						BW035393
						BW042658
						BW036289
						BW018361
						BW049441
						BW047610
						BW011283
						BW025462
						BW021515
						BW027390
						BW006418
						BW027898
						BW050694
						BW054525
						BW039814
						BW057007
						BW056483
						BW035303
						haemo BM960065
	Adenosine binding Receptor Like
	>ci0100138509	AK112827				BW012249									BW225479		BW268140				BW199229
						BW012573									AV985825		BW138297				BW108963
						BW040773									AV885043
															BW091327
	>ci0100147526	AK112827				BW012249									BW225479		BW268140				BW199229
						BW012573									AV885043		BW138297				BW108963
						BW040773									BW091327
						BW041091									AV985825
															AV981943
															AV872648
	>ci0100154135	AK112827
	Tre 1/GPR84 like
	>ci0100154445					BW027319																BW506211
						BW034680																BW507651
						BW037960																BW509541
						BW028755
						BW029969
	>ci0100130259					BW044269							BW063778		BW089444				BW393919
						BW029643							AV959298
						BW037960
						BW034680
						BW028755
						BW016117
	>ci0100131416	AK116526				BW034680							AV947677			BW444784
						BW028755							AV959298
						BW037960
						BW029643
						BW029969
	Peptide cluster of receptors
	GNRHR like
	>ci0100133065	AK116531	AB103334						BW279307				AV964858		BW220875		BW267839						AL667124
		AK115925	AB103333												AV968077
		AK113225	NM_001032593												AV986235
		AK112187	NM_001032484
			AY742891
			AY742890
			AY742889
			AY742888
			NM_001033822
			NM_001033823
			NM_001033824
			NM_001033825
	>ci0100134571	AK113225	AB103333				BW319674						AV964858		BW220875		BW267839	BW408769					AL667124
		AK116531	AB103334				BW373588								AV986235
		AK115925	NM_001032593												AV968077
		AK112187	NM_001032484
			AY742891
			AY742890
			AY742889
			AY742888
			NM_001033822
			NM_001033823
			NM_001033824
			NM_001033825
	>ci0100152622	AK113225	AB103333				BW319674		BW279307				AV964858		AV986235		BW267839	BW408769					AL667124
		AK116531	AB103334												AV956039
		AK115925	NM_001032593												BW220875
		AK112187	NM_001032484												AV969354
			AY742891												AV857539
			AY742890												AV968077
			AY742889
			AY742888
			NM_001033822
			NM_001033823
			NM_001033824
			NM_001033825
	>ci0100153146	AK116531	AB103334				BW319674		BW279307				AV964858		AV986235		BW267839	BW408769					AL667124
		AK115925	AB103333												AV857539
		AK113225	NM_001032593												AV956039
		AK112187	NM_001032484												AV874507
			AY742891												AV969354
			AY742891												BW220875
			AY742889												AV968077
			AY742888
			NM_001033822
			NM_001033823
			NM_001033824
			NM_001033825
	AVPR/OXTR receptor like
	>ci0100139176		AB103333	BW312063									BW191785	BW254668
			NM_001032593	BW309661									BP012259	BW247142
			AY742889	BW311465									AV905616	BW116186
			AY742888	BW313863									BP002307	BW116347
			NM_001033824	BW178229
			NM_001033825	BW178760
				BW180654
				BW183014
	CholeCystokinin Receptor Like
	>ci0100139179	AK116539	AJ549433		BW296486													BW485885			BW201328
			NM_001032773		BW298753
	>ci0100144874	AK116539	AJ549433		BW296486													BW485885
			NM_001032773		BW298753
	HCRTR like
	>ci0100143568	AK116539	AJ549433													BW428036				AV998228	BW201328				AV675116
			NM_001032773													BW451987
	Tachykinin Receptor like
	>ci0100149471	AK114235	AB175739						BW290849					BW234431				BW487292	BW352790	AV889515
			NM_001032637						BW291782					BW093825				BW502642	BW345674	AV999152
									BW162349										BW346011
									BW161391										BW399755
																			BW400105
																			BW406847
	Rhodopsin Gamma family like
	GALANIN receptor like
	>ci0100130986			BW315195											BW223063
				BW313233											BW230575
															BW221734
	>ci0100133550								BW289473
									BW160000
	SALPR like
	>ci0100150689	AK115538			BW301564	BW046993									AV953445	BW440977
						BW054169
						BW056665
						BW049594
	>ci0100140366	AK115538	AY261870		BW301564	BW046993							BW231886		AV953445	BW440977		BW361434
		AK112126			BW304088	BW054169												BW365168
					BW298293	BW056665
						BW049594
						BW044445
						BW044389
						BW040744
						BW038928
						BW036832
						BW046151
	SSTR like
	>ci0100145437	AK112126	AY261870	BW305619	BW167186	BW009172							BW063629		AV952372	BW440977		BW361434
		AK115538		BW176143	BW296629	BW038037							BP017353		AV953445			BW365168
					BW304088	BW046993							AV907126		AV842393			BW488315
					BW298293	BW054169							BW231886
					BW301564	BW056665
					BW297936	BW049594
					BW168169	BW028826
					BW168099	BW036832
					BW297556	BW044445
						BW044389
						BW040744
						BW038928
						BW046151
						BW039874
						BW025097
						BW009102
						BW003139
						BW019930
						BW027568
						BW002484
						BW014132
						BW007687
						BW045735
						BW037968
						haemo BM960401
	unclassified Chemokine receptor cluster like
	>ci0100133186															BW440977
	>ci0100142526	AK112126	AY261870	BW308084	BW301564	BW046993							BW231886		AV953445	BW440977		BW361434
		AK115538				BW054169										BW431163
						BW049594										BW431222
						BW056665
						BW038928
						BW044445
						BW044389
						BW040744
						BW033455
						BW046151
	>ci0100143362				BW301564											BW440977
	>ci0100143923				BW301564											BW440977
	>ci0100133606				BW301564										AV985652	BW440977			BW392077
					BW172445											BW464533			BW337941
					BW172414
	>ci0100143330	AK115538												AV994449	AV953445	BW428890		BW361434
														AV994447	AV991002	BW430596
																BW427193
	>ci0100131140	AK115538	AY261870	BW305619	BW301564	BW028826							BW231886		AV953445	BW449149		BW361434
		AK112126	AV673836		BW297556	BW021766										BW440977		BW415823
					BW304088	BW050932										BW431163		BW365168
					BW298293	BW000239										BW431222
					BW297936	BW044445
					BW167186	BW038928
					BW168099	BW044389
						BW040744
						BW003139
						BW007687
						BW037968
						BW046151
						BW036832
						BW039874
						BW046993
						BW054169
						BW049594
						BW056665
						BW045735
						BW031698
						haemo BM960067
	>ci0100141702	AK112126	AY261870	BW305520	BW304088	BW036832					BW649051		BW231886			BW431163		BW365168
				BW312418	BW298293	BW044445							BP014090			BW431222		BW358094
					BW295803	BW044389							BP015539			BW430170		BW419597
					BW174794	BW040744										BW455217		BW368159
						BW038928										BW455276		BW361434
						BW052170										BW440977
						BW033455
						BW052630
						BW038330
						BW052453
						BW051306
						BW040638
						BW056379
						BW039930
						BW046151
						BW039874
						BW045735
						BW053897
						BW046993
						BW054169
						BW049594
						BW056665
						BW039754
						BW036717
						BW055425
						BW009472
						BW032498
						BW056427
						haemo BM960060
						haemo BM960401
	>ci0100143261	AK112126	AY261870		BW304088	BW032498							BW231886			BW440977		BW365168
					BW298293	BW045735										BW431163		BW494930
					BW301564	BW039874										BW431222		BW358094
						BW046151
						BW033788
						BW055049
						BW036832
						BW033455
						BW038928
						BW044445
						BW044389
						BW040744
						BW054169
						BW049594
						BW056665
						BW046993
						haemo BM960401
						haemo BM960060
	>ci0100146266	AK112126	AY261870		BW297936	BW046993							BW231886			BW431163		BW488315
					BW168099	BW054169										BW431222		BW365168
					BW297556	BW056665										BW440977		BW361434
					BW168169	BW049594												BW358094
					BW304088	BW003139
					BW298293	BW007687
						BW037968
						BW031049
						BW025097
						BW009102
						BW019930
						BW027568
						BW002484
						BW014132
						BW020419
						BW008013
						BW031698
						BW036552
						BW036892
						BW046151
						BW038928
						BW044445
						BW044389
						BW040744
						BW036832
						BW033455
						BW045735
						BW039874
						BW052170
						haemo BM960401
	>ci0100143057	AK112126	AY261870		BW169004	BW035505							AV908240			BW444690		BW365168
					BW298829	BW006626							AV900370			BW431163		BW358094
					BW304088	BW033455							BW231886			BW431222
					BW298293	BW038928										BW440977
						BW044445
						BW044389
						BW040744
						BW036832
						BW045735
						BW039874
						BW046151
						BW046993
						BW054169
						BW049594
						BW056665
						BW032498
						BW052170
						haemo BM960060
						haemo BM960401
	>ci0100150840	AK112126	AY261870		BW304088	BW038928							BW231886			BW431163		BW365168
					BW298293	BW044445							AV908240			BW431222		BW358094
					BW169004	BW044389							AV900370
					BW298829	BW040744
						BW036832
						BW039874
						BW046151
						BW045735
						BW052170
						BW033455
						BW035505
						BW006626
						BW046993
						BW054169
						BW049594
						BW056665
						BW032498
						haemo BM960060
	Rhodopsin LDLRR-GPCR/GLHR/LGR sub-family
	Candidate INSL3/Relaxin receptor Like
	>ci0100148288	AK174724	AY261846	BW313479	BW302145	BW050432									BW239940	BW443409	BW146728
			AY261836		BW299796	BW041654											BW276367
						BW043475
	Orphan LGR-like
	>ci0100151424	AK116796										AV976067						BW485133
												AV864955
	LDLRR-GPCR
	>ci0100130612	AK174724	AY261846	BW313479	BW302145	BW050432	BW382741		BW290099				BW063324	AV883650	BW239940	BW452372	BW276367	BW410475	BW398126	AV969640		BW504047
		AK222318	AY261836	BW185298	BW171926	BW041654									BW239928	BW465581	BW146728	BW474927		AV858559
				BW182131	BW301056	BW043475									BW090486	BW443409		BW489576
				BW313011	BW299796	BW035900									BW086693	BW452395
						BW029403										BW432013
						BW050715
						BW048449
						BW022197
						BW052791
						BW034523
						haemo BM960895
	>ci0100137355	AK174724	AY261846	BW313479	BW302145	BW035900	BW382741		BW160624			BW210223	BW191918	AV883650	BW239940	BW428427	BW146728	BW410475	BW398126			BW504047
		AK222318	AY261836	BW185298	BW171926	BW043475	BW373748						BW063324	AV995043	BW239928	BW443409	BW276367	BW474927	BW397848			BW508125
				BW182131	BW301056	BW050432	BW375814								BW090486	BW452372		BW413965				BW507561
				BW313011	BW299796	BW041654									BW086693	BW428405		BW416257				BW508670
						BW029403									BW090495	BW465581		BW408083
						BW048449										BW452395		BW489576
						BW034523										BW432013
						BW050715										BW442999
						BW015323										BW456057
						BW022197										BW455981
						BW047147
						BW051308
						BW009115
						BW033711
						BW037981
						BW052791
						haemo BM960298
						haemo BM959753
						haemo BM960895
	>ci0100141745	AK222318	AY261846			BW048449									BW221561	BW428427
			AY261836			BW034523										BW428405
						BW050715
						BW051308
						BW047147
	>ci0100143219	AK174724	AY261846			BW043475							BW063324				BW276367
		AK222318	AY261836														BW146728
	>ci0100144713	AK222318	AY261846	BW308703		BW048449	BW382741		BW290099						BW239938	BW456057		BW416257	BW344021
						BW034523	BW373748		BW160624						BW224580	BW465581		BW413965	BW343741
						BW050715	BW328678								BW221561	BW455981		BW474927	BW397848
						BW035900	BW319833								BW090495	BW432013		BW359609	BW398126
															BW089852	BW428427		BW361866
															BW090486			BW484967
															BW086693
															BW239928
	>ci0100148400	AK174724	AY261846	BW313479	BW302145	BW050432	BW373748						BW063324	AV883650	BW239940	BW452395	BW276367	BW410475	BW398126	AV969640		BW504047
		AK222318	AY261836	BW185298	BW299796	BW041654									BW090495	BW452372	BW146728	BW413965	BW397848	AV858559
				BW182131	BW171926	BW043475									BW090486	BW443409
					BW301056	BW029403									BW086693	BW465581
	>ci0100153351	AK222318	AY261846	BW313479	BW299796	BW033711	BW382741							AV883650	BW239940	BW443409	BW276367	BW410475	BW398126			BW504047
		AK174724	AY261836	BW185298	BW302145	BW048449									BW239928	BW452372	BW146728	BW474927
				BW182131	BW171926	BW041654									BW090486	BW465581
				BW313011	BW301056	BW050432									BW086693
						BW043475
						BW034523
						BW029403
						BW050715
	>ci0100149830	AK174724	AY261846	BW313479	BW302145	haemo BM960298	BW382741						BW063324	AV883650	BW239940	BW452372	BW276367	BW410475	BW398126	AV969640		BW504047
		AK222318	AY261836	BW185298	BW171926	haemo BM960895	BW373748							AV995043	BW239928	BW443409	BW146728	BW413965	BW397848	AV858559
				BW182131	BW301056	BW050432									BW090486	BW452395		BW489576
				BW308703	BW299796	BW041654									BW086693	BW465581
						BW043475									BW090495
						BW050715
						BW029403
						BW048449
						BW022197
						BW034523
						BW035900
	>ci0100150116	AK174724	AY261846	BW313479	BW302145	BW050432	BW382741						BW063324	AV883650	BW239940	BW428427	BW276367	BW410475	BW398126	AV969640		BW504047
		AK222318	AY261836	BW185298	BW171926	BW041654	BW373748								BW239928	BW428405	BW146728	BW413965	BW397848	AV858559
				BW182131	BW301056	BW043475									BW090486	BW452372
				BW313011	BW299796	BW035900									BW086693	BW465581
						BW050715									BW090495	BW452395
						BW029403										BW443409
						BW048449
						BW034523
	>ci0100151225	AK174724	AY261846	BW313479	BW302145	BW035900							BW063324	AV883650	BW239940	BW428427	BW276367	BW410475		AV858559		BW504047
		AK222318	AY261836	BW185298	BW171926	BW050432										BW428405	BW146728			AV969640
				BW182131	BW301056	BW041654
				BW313011		BW050715
						BW043475
						BW048449
						BW034523
	>ci0100145358	AK222318	AY261846	BW185298	BW171926	BW029403			BW290099				BW191918		BW239940	BW428427	BW276367	BW410475
		AK174724	AY261836	BW182131	BW301056	BW035900										BW443409	BW146728
				BW313479	BW302145	BW007032
						BW043475
						BW048449
						BW034523
						BW047147
						BW051308
						BW050432
						BW041654
						haemo BM959753
	>ci0100131758	AK222318	AY261846		BW303210	BW034523
			AY261836			BW048449
						BW043987
						BW009115
						BW015828
						BW037981
						BW019246
						BW005651
						BW051308
						BW047147
	>ci0100141547	AK174724	AY261846	BW313479	BW302145	BW050432	BW382741							AV883650	BW239940	BW465581	BW146728	BW410475				BW504047
			AY261836	BW185298	BW299796	BW041654									BW224580		BW276367
				BW182131	BW171926	BW043475									BW239928
				BW308703	BW301056	BW033711
						BW029403
	>ci0100142353	AK174724	AY261846	BW313479	BW302145	BW043475			BW290099				BW063324	AV883650	BW239940	BW443409	BW276367	BW410475				BW504047
		AK222318	AY261836	BW185298	BW299796	BW050432										BW428427	BW146728
				BW182131	BW171926	BW041654										BW452372
					BW301056	BW050715										BW452395
						BW029403
						BW048449
						BW035900
	>ci0100149551	AK222318	AY261846	BW313479	BW302145	BW048449									BW239940
			AY261836			BW050432
						BW041654
						BW043475
	unclassified LGR-like
	>ci0100134424	AK222318	AY261846	BW313479	BW302145	BW048449						BW210223			BW239940	BW442999	BW276367					BW504047
		AK174724	AY261836			BW034523										BW443409	BW146728					BW508125
						BW050432
						BW041654
						BW029403
	>ci0100144368	AK174724	AY261846	BW313479	BW302145	BW050432	BW382741					BW210223	BW063324	AV883650	BW239940	BW443409	BW276367	BW410475	BW398126	AV969640		BW504047
		AK222318	AY261836	BW185298	BW171926	BW041654	BW373748							AV995043	BW239928	BW452372	BW146728	BW489576	BW397848	AV858559		BW508125
				BW182131	BW301056	BW043475									BW090486	BW452395		BW413965
				BW313011	BW299796	BW029403									BW086693	BW442999		BW474927
						BW022197									BW090495	BW465581
						BW052791										BW456057
						BW015323
						BW033711
						BW048449
						BW034523
						haemo BM960298
						haemo BM960895
						haemo BM962037
	>ci0100148454	AK174724	AY261846	BW185298	BW171926	haemo BM960298	BW375814		BW160624			BW210223	BW191918	AV883650	BW239928	BW465581	BW276367	BW410475	BW398126			BW504047
		AK222318	AY261836	BW182131	BW301056	BW043475	BW382741							AV995043	BW239940	BW432013	BW146728	BW474927	BW397848			BW508125
				BW313479	BW302145	BW015323	BW373748								BW090486	BW452372		BW408083
				BW313011	BW299796	BW041654									BW086693	BW456057		BW413965
						BW050432									BW090495	BW455981		BW416257
						BW048449									BW089852	BW443409
						BW034523										BW452395
						BW047147
						BW051308
						BW029403
	>ci0100132380		AY261846	BW313479	BW302145	BW040415									BW239940
						BW050432
						BW041654
	>ci0100148475	AK174724	AY261846	BW313479	BW302145	BW043475								AV883650	BW239940		BW276367	BW410475
			AY261836	BW185298	BW171926	BW050432											BW146728
				BW182131	BW301056	BW041654
					BW299796	BW029403
	>ci0100153810	AK174724	AY261846	BW313479	BW302145	BW050432	BW382741							AV883650	BW239940	BW443409	BW146728	BW489576	BW398126			BW504047
			AY261836	BW185298	BW171926	BW041654	BW373748								BW239928	BW465581	BW276367	BW410475	BW397848
				BW182131	BW301056	BW043475									BW090486	BW452372		BW413965
					BW299796	BW022197									BW086693	BW442999		BW474927
						BW029403									BW090495
						BW051308
						BW052791
						BW047147
						haemo BM960895
	>ci0100142029	AK222318	AY261846	BW313479	BW302145	BW043475	BW382741							AV883650	BW239940	BW452372	BW276367	BW410475	BW398126			BW504047
		AK174724	AY261836	BW185298	BW171926	BW041654								AV995043	BW239928	BW465581	BW146728
				BW182131	BW301056	BW050432
				BW313011		BW034523
						BW048449
						haemo BM960298
	>ci0100143701	AK174724	AY261846	BW185298	BW171926	BW043475	BW382741		BW287167					AV883650	BW239940	BW465581	BW276367	BW410475	BW398126			BW504047
		AK222318	AY261836	BW182131	BW301056	BW050432	BW373748							AV995043	BW239928	BW443409	BW146728	BW413965	BW397848
				BW313479	BW302145	BW041654									BW090486	BW452372		BW474927
					BW299796	BW029403									BW086693	BW452395
						BW015323									BW090495	BW432013
						haemo BM960298										BW456057
	>ci0100147271	AK222318	AY261846	BW313011	BW171926	haemo BM962037			BW157631					AV995043				BW410475
			AY261836	BW185298	BW301056	haemo BM960298			BW287167					AV883650
				BW182131		BW048449
						BW034523
	>ci0100142069	AK174724	AY261846	BW313479	BW302145	BW050432							BW063324	AV883650	BW239940	BW443409	BW146728	BW410475		AV969640		BW504047
		AK222318	AY261836	BW185298	BW171926	BW041654											BW276367	BW489576		AV858559
				BW182131	BW301056	BW022197
					BW299796	BW043475
						BW052791
						BW029403
						BW034523
						haemo BM960895
	>ci0100154507	AK174724	AY261846	BW313479	BW302145	BW043475	BW382741						BW063324	AV883650	BW239940	BW465581	BW146728	BW410475	BW398126			BW504047
			AY261836	BW185298	BW299796	BW041654	BW373748								BW239928		BW276367	BW474927
				BW182131	BW171926	BW050432									BW090486			BW413965
					BW301056	BW029403									BW086693
															BW090495
	>ci0100154530	AK174724	AY261846	BW313479	BW302145	BW043475	BW382741						BW063324	AV883650	BW239940	BW465581	BW146728	BW410475	BW398126			BW504047
		AK222318	AY261836	BW185298	BW299796	BW041654	BW373748								BW239928		BW276367	BW474927
				BW182131	BW171926	BW050432									BW090486			BW413965
					BW301056	BW029403									BW086693
															BW090495
	>ci0100147431	AK174724	AY261846	BW185298	BW171926	BW043475	BW382741						BW063324	AV883650	BW239940	BW465581	BW276367	BW410475	BW398126	AV969640		BW504047
			AY261836	BW182131	BW301056	BW041654	BW373748						BW191918	AV995043	BW239928	BW443409	BW146728	BW474927	BW397848	AV858559
				BW313479	BW302145	BW050432									BW090486	BW452372		BW413965
					BW299796	BW029403									BW086693	BW452395
						BW051308									BW090495	BW432013
						BW047147
						haemo BM960298
	Other RHODOPSIN
	>ci0100151346	AK113164
	>ci0100131828					BW042163							BW232568			BW432314					BW240223
						BW031654										BW429168
						BW034568
	>ci0100142144	AK113479
	>ci0100154142	AK113479											BP014229		BW100725	BW454959					BW203783
																					BW069346
	>ci0100132478	AK174838			BW296195	BW025992						AV846976	AV903815						BW350528	AV960382
					BW169846	BW055043						AV964319							BW404555
					BW166802							AV846934
					BW299719							AV963352
												AV957471
	>ci0100131143					BW034680							AV959298
						BW028755
						BW029643
						BW037960
	>ci0100136241	AK112513		BW306559	BW298551	BW016969							BP009863				BW135838		BW350087	AV961118	BW193521
				BW177027		BW014752													BW404118	AV990131	BW198246
						BW046500													BW337750		BW066936
						BW046530													BW344586		BW195553
						BW042891															BW194747
						BW033525
						BW027977
						BW018001
						BW045111
	>ci0100130111					BW033701	BW383298							BW124314	AV986252	BW431216	BW265407		BW398022		BW204171
							BW329230							BW254384	BW228462				BW404598
							BW373505							BW253589	BW101651				BW343914
							BW319593
	>ci0100131137					BW053371			BW283300			BW217147	BW233188	BW233806			BW261007		BW342172	AV948083	BW197470		AL667678
						BW052856						AV963861					BW277666		BW344551	AV980732	BW194619
												BW220236									BW197281
	>ci0100131681	AK117067				BW053371			BW283300			BW217147		BW233806			BW261007		BW344551	AV948083	BW194619		AL667678
						BW052856						AV963861					BW277666		BW342172	AV980732	BW197281
												BW220236									BW197470
	>ci0100141384	AK112596				BW030944	BW387263					BW110617	AV854863	BW117214			BW264290	BW362176	BW392475	AV880422	BW110367
		AK114281				BW002381	BW333146					BW216826		BW247893			BW275181	BW416572	BW399449	AV881124	BW200813
		AK114347										BW241576							BW338342	AV960619	BW202684
	>ci0100143300	AK115824				BW041767																			AV672167
	>ci0100138955	AK115301	AY261853	BW310737	BW297236	BW050694			BW284998			AV976883						BW370598		AV954821
						BW039814
						BW057007
						BW056483
	>ci0100141764	AK113416			BW298456	BW038363							BP008180		AV891130
					BW305249	BW035680							AV908685		AV843051
					BW168647	BW015070							AV896961		BW086979
					BW173302	BW009507							BW065018		AV962908
						BW002162							BW191548		BP001958
						BW014761							AV901729
						BW016329							BP012553
						BW001283
						BW006802
						BW042900
						BW029829
						BW030716
						BW044481
						BW043219
	>ci0100145160	AK116265				BW055247	BW383298		BW280460			BW241493		BW248238		BW430681			BW350571		BW071106
														BW117546		BW440797
														AV987928		BW464354
														BW238580		BW454682
														BW253589		BW447552
																BW471765
																BW442963
																BW431216
	>ci0100137752	AK116265				BW055247	BW319593		BW280460			BW241493		BW253589		BW430681			BW350571		BW071106
		AK174828												BW238580		BW431216
																BW440797
																BW447552
																BW471765
																BW442963
	>ci0100131120	AK116265				BW055247	BW329230					BW241493		BW124314	BW228462	BW430681			BW350571		BW071106
						BW033701	BW383298							BW253589		BW431216			BW404598		BW204171
							BW319593							BW254384							BW206644
	>ci0100148350	AK116265				BW055247	BW319593		BW280460			BW241493		BW238580	AV986252	BW430681			BW350571		BW071106
						BW026192	BW373505									BW447552			BW398022
						BW028165										BW471765
																BW442963
																BW440797
	>ci0100130090	AK174828				BW034673			BW165470				AV894695		BW102982	BW440797		BW493626
		AK116265				BW005803			BW294870				BP005963					BW418953
		AK116672							BW294358				AV854084					BW485516
									BW293671
	>ci0100130574	AK114934		BW306559		BW023083						BW080360		BW253392		BW433358	BW259064		BW344586	AV861117	BW072442
		AK116385				BW008407						AV967839		BW123258		BW457417				AV962996	BW207274
						BW024907						BW216130		AV994323							BW207899
						BW005190						BW220161									BW071784
						BW053984						AV856238
						BW007316
						BW037281
						BW034084
						BW052212
						BW036183
						BW042452
						BW053914
	>ci0100143146	AK114363			BW300088		BW377409												BW345116	AV992431	BW193378
					BW297791		BW323451												BW399209	AV954451	BW066797
					BW171370														BW339607	AV840695	BW067428
					BW170215														BW393741	AV880784
	Other GPCR (LUTR like)
	>ci0100130791	AK114286		heart BW310201		blood BW050448	digestive BW321154		gonad BW286300			egg BW218141	YA BW232238	tailbud BW253668	larva BP000764	JWA BW430753	gastru neuru BW135486	mature BW363174	embryo BW350775	cleavage AV987423	cleaving BW205549		directional directional larva AL668938
				heart BW317454		blood BW053009	digestive BW321043		gonad BW294979			egg BW212964			larva BW226565		gastru neuru BW265372	mature BW366789	embryo BW336314	cleavage AV875590	cleaving BW199040
						blood BW053219			gonad BW165589			egg BW219717						mature BW367348	embryo BW347813		cleaving BW197370
						blood BW036147			gonad BW289723			egg BW241360						mature BW420859	embryo BW390445		cleaving BW070040
						blood BW029060						egg BW082986						mature BW417580	embryo BW349542
						blood BW008599						egg BW084869						mature BW492439
						blood BW000476						egg BW077263						mature BW366409
						blood BW037471
						haemo BM962260
