# Supplementary material for: The repertoire of G protein-coupled receptors in the sea squirt Ciona intestinalis
Source: BMC Evol Biol. 2008 May 1;8:129. doi: 10.1186/1471-2148-8-129 (PMC2396169; doi:10.1186/1471-2148-8-129)
Supplement: Additional file 5 — The GRAFSCM (Glutamate, Rhodopsin, Adhesion, Frizzled, Secretin, cAMP GPCR-like, Methuselah-like) phylogenetic tree in standard Newick format. [file 1471-2148-8-129-S5.tre]

#NEXUS
[File saved Tue Dec 04 14:01:47 2007]
BEGIN TAXA;
	DIMENSIONS NTAX = 77;
	TAXLABELS
		CALCR
		CALCRL
		'78'
		'76'
		'89'
		'87'
		GLP1R
		GLP2R
		'105'
		'28'
		PTHR1
		'93'
		'95'
		CRHR2
		'6'
		GRM1
		GRM3
		GRM4
		'4'
		'5'
		'1'
		CASR
		'3'
		GABBR2
		'8'
		GABBR1
		'7'
		RAIG2
		'2'
		OPN3
		'163'
		'152'
		'154'
		CHRM2
		'156'
		'153'
		'146'
		'151'
		'147'
		ADORA2B
		OXTR
		AVPR1A
		'201'
		'200'
		GCR1
		'48'
		carD
		carC
		SMOH
		'16'
		FZD10
		'13'
		FZD5
		'14'
		FZD3
		'12'
		GPRMTHL2
		MTH
		'101'
		HE6
		GP126
		'91'
		GP124
		GP125
		GP123
		'22'
		ETL
		LEC2
		LEC1
		LEC3
		'103'
		'65'
		'71'
		'46'
		CELSR2
		CELSR1
		CELSR3
		;
ENDBLOCK;
BEGIN TREES;
	TRANSLATE
		1	CALCR,
		2	CALCRL,
		3	'78',
		4	'76',
		5	'89',
		6	'87',
		7	GLP1R,
		8	GLP2R,
		9	'105',
		10	'28',
		11	PTHR1,
		12	'93',
		13	'95',
		14	CRHR2,
		15	'6',
		16	GRM1,
		17	GRM3,
		18	GRM4,
		19	'4',
		20	'5',
		21	'1',
		22	CASR,
		23	'3',
		24	GABBR2,
		25	'8',
		26	GABBR1,
		27	'7',
		28	RAIG2,
		29	'2',
		30	OPN3,
		31	'163',
		32	'152',
		33	'154',
		34	CHRM2,
		35	'156',
		36	'153',
		37	'146',
		38	'151',
		39	'147',
		40	ADORA2B,
		41	OXTR,
		42	AVPR1A,
		43	'201',
		44	'200',
		45	GCR1,
		46	'48',
		47	carD,
		48	carC,
		49	SMOH,
		50	'16',
		51	FZD10,
		52	'13',
		53	FZD5,
		54	'14',
		55	FZD3,
		56	'12',
		57	GPRMTHL2,
		58	MTH,
		59	'101',
		60	HE6,
		61	GP126,
		62	'91',
		63	GP124,
		64	GP125,
		65	GP123,
		66	'22',
		67	ETL,
		68	LEC2,
		69	LEC1,
		70	LEC3,
		71	'103',
		72	'65',
		73	'71',
		74	'46',
		75	CELSR2,
		76	CELSR1,
		77	CELSR3
		;
	UTREE * PHYLIP_1= (77:1000.000000,((74:1000.000000,(((((((3:1000.000000,(1:1000.000000,2:1000.000000):1000.000000):999.000000,(((4:1000.000000,(5:1000.000000,6:1000.000000):1000.000000):326.000000,(7:1000.000000,8:1000.000000):793.000000):668.000000,(11:1000.000000,(9:1000.000000,10:1000.000000):1000.000000):997.000000):995.000000):867.000000,(14:1000.000000,(12:1000.000000,13:1000.000000):736.00…
ENDBLOCK;
