# Supplementary material for: The repertoire of G protein-coupled receptors in the sea squirt Ciona intestinalis
Source: BMC Evol Biol. 2008 May 1;8:129. doi: 10.1186/1471-2148-8-129 (PMC2396169; doi:10.1186/1471-2148-8-129)
Supplement: Additional file 6 — The non-(LDLRR-GPCR/LGR) Rhodopsin phylogenetic tree in standard Newick format [file 1471-2148-8-129-S6.tre]

#NEXUS
[File saved Tue Dec 04 14:02:55 2007]
BEGIN TAXA;
	DIMENSIONS NTAX = 76;
	TAXLABELS
		'242'
		'241'
		'267'
		'266'
		'261'
		'259'
		'246'
		'247'
		'260'
		'244'
		LHCGR
		'188'
		'195'
		ADORA2B
		ADORA2A
		'198'
		'186'
		EDG7
		'197'
		CNR1A
		'156'
		CHRM1
		CHRM2
		CHRM4
		'163'
		'152'
		'154'
		'146'
		'153'
		ADRB2
		HTR7
		'144'
		'151'
		HTR2C
		'167'
		'166'
		OPN1MW
		OPN3
		SCOP1
		'171'
		'237'
		'148'
		'179'
		GPR84
		MTNR1A
		'174'
		'175'
		'177'
		'204'
		'214'
		'213'
		'205'
		GNRHR2
		GNRHR
		OXTR
		AVPR1A
		'207'
		'211'
		'208'
		CCKAR
		HCRTR2
		'210'
		TACR3
		'212'
		'223'
		GALR1
		'225'
		SSTR2
		OPRM1
		'232'
		SALPR
		'222'
		'227'
		PTGER4
		'201'
		'200'
		;
ENDBLOCK;
BEGIN TREES;
	TRANSLATE
		1	'242',
		2	'241',
		3	'267',
		4	'266',
		5	'261',
		6	'259',
		7	'246',
		8	'247',
		9	'260',
		10	'244',
		11	LHCGR,
		12	'188',
		13	'195',
		14	ADORA2B,
		15	ADORA2A,
		16	'198',
		17	'186',
		18	EDG7,
		19	'197',
		20	CNR1A,
		21	'156',
		22	CHRM1,
		23	CHRM2,
		24	CHRM4,
		25	'163',
		26	'152',
		27	'154',
		28	'146',
		29	'153',
		30	ADRB2,
		31	HTR7,
		32	'144',
		33	'151',
		34	HTR2C,
		35	'167',
		36	'166',
		37	OPN1MW,
		38	OPN3,
		39	SCOP1,
		40	'171',
		41	'237',
		42	'148',
		43	'179',
		44	GPR84,
		45	MTNR1A,
		46	'174',
		47	'175',
		48	'177',
		49	'204',
		50	'214',
		51	'213',
		52	'205',
		53	GNRHR2,
		54	GNRHR,
		55	OXTR,
		56	AVPR1A,
		57	'207',
		58	'211',
		59	'208',
		60	CCKAR,
		61	HCRTR2,
		62	'210',
		63	TACR3,
		64	'212',
		65	'223',
		66	GALR1,
		67	'225',
		68	SSTR2,
		69	OPRM1,
		70	'232',
		71	SALPR,
		72	'222',
		73	'227',
		74	PTGER4,
		75	'201',
		76	'200'
		;
	UTREE * PHYLIP_1= (76:1000.000000,(75:1000.000000,(74:1000.000000,(((9:1000.000000,(1:1000.000000,(8:1000.000000,(7:1000.000000,(6:1000.000000,(2:1000.000000,(5:1000.000000,(3:1000.000000,4:1000.000000):585.000000):1000.000000):789.000000):691.000000):599.000000):891.000000):975.000000):969.000000,(10:1000.000000,11:1000.000000):1000.000000):999.000000,((((((16:1000.000000,((12:1000.000000,13:100…
ENDBLOCK;
